# Supplementary material for: Evaluation of genomic selection models using whole genome sequence data and functional annotation in Belgian Blue cattle
Source: Genet Sel Evol. 2025 Mar 4;57:10. doi: 10.1186/s12711-025-00955-5 (PMC11881496; doi:10.1186/s12711-025-00955-5)
Supplement: Supplementary file 2 — Additional file 2: Table S8. Reliability obtained using whole-genome sequence data, with or without annotation, compared to that obtained using a medium marker density panel. Table S9. Reliability of different methods when using different marker panels selected on the basis of functional information or with an LD pruning strategy. Table S10. Reliability obtained using marker panels selected on the basis of functional information and for models with or without the incorporation of functional annotation. Table S11. Heritability estimated with different models when using different marker panels. Table S12. Bias of different models using different marker panels, measured as the coefficient of regression of trait deviations on genomic predictions. [file 12711_2025_955_MOESM2_ESM.xlsx]

## Sheet: TableS8
Reliability obtained using whole-genome sequence data, with or without annotation, compared to that obtained using a medium marker density panel
Panel	Model	Method	Shoulder	Top	Buttock side	Buttock rear	Global score
MMD	Without annotation	GBLUP-C	0.792	0.674	0.686	0.75	0.705
		GBLUP-S	0.785	0.67	0.684	0.741	0.697
		BayesR	0.793	0.678	0.69	0.75	0.707
WGS	Without annotation	GBLUP-C	0.811	0.694	0.7	0.758	0.724
		GBLUP-S	0.799	0.681	0.697	0.749	0.712
		BayesR	0.806	0.695	0.71	0.766	0.726
WGS	FAN1	MGFBLUP-C	0.818	0.708	0.718	0.77	0.732
		MGFBLUP-S	0.807	0.695	0.717	0.762	0.72
		BayesRR-RC	0.795	0.69	0.71	0.75	0.715
WGS	FAN2	MGFBLUP-C	0.819	0.708	0.718	0.769	0.734
		MGFBLUP-S	0.807	0.697	0.717	0.761	0.722
		BayesRR-RC	0.794	0.694	0.715	0.753	0.715
WGS	LDMS	MGFBLUP-C	0.802	0.689	0.701	0.748	0.717
		MGFBLUP-S	0.799	0.688	0.702	0.749	0.719
		BayesRR-RC	0.774	0.67	0.686	0.729	0.689
WGS	LDMS x FAN1	BayesRR-RC	0.758	0.666	0.683	0.709	0.677

## Sheet: TableS9
Reliability of different methods when using different marker panels selected on the basis of functional information or with an LD pruning strategy
Traits	Method	WGS	LD99	LD98	LD95	LD85	LD80	FUN1	FUN2	FUN3	ARRAY
Shoulder	BayesCπ	NA	0.795	0.795	0.792	0.785	0.782	0.795	0.799	0.784	0.809
	BayesR	0.806	0.806	0.804	0.803	0.795	0.792	0.807	0.809	0.793	0.815
	BSLMM	NA	0.823	0.822	0.82	0.811	0.814	0.83	0.83	0.818	0.82
	GBLUP-C	0.811	0.809	0.808	0.806	0.804	0.803	0.811	0.813	0.8	0.815
	GBLUP-S	0.799	0.796	0.794	0.792	0.788	0.786	0.796	0.799	0.781	0.811
Top	BayesCπ	NA	0.685	0.68	0.677	0.676	0.674	0.685	0.684	0.668	0.691
	BayesR	0.695	0.697	0.695	0.695	0.686	0.685	0.701	0.7	0.691	0.701
	BSLMM	NA	0.718	0.717	0.716	0.712	0.712	0.726	0.724	0.716	0.711
	GBLUP-C	0.694	0.695	0.694	0.693	0.691	0.691	0.701	0.699	0.689	0.697
	GBLUP-S	0.681	0.683	0.681	0.679	0.675	0.673	0.684	0.684	0.67	0.692
Buttock side	BayesCπ	NA	0.703	0.703	0.705	0.7	0.7	0.715	0.714	0.716	0.707
	BayesR	0.71	0.716	0.716	0.715	0.713	0.712	0.721	0.72	0.723	0.715
	BSLMM	NA	0.716	0.716	0.716	0.715	0.715	0.722	0.72	0.724	0.711
	GBLUP-C	0.7	0.707	0.708	0.707	0.706	0.706	0.716	0.715	0.714	0.703
	GBLUP-S	0.697	0.704	0.704	0.703	0.701	0.699	0.714	0.711	0.714	0.704
Buttock rear	BayesCπ	NA	0.755	0.749	0.752	0.744	0.752	0.751	0.752	0.746	0.766
	BayesR	0.766	0.767	0.766	0.765	0.759	0.758	0.768	0.767	0.763	0.773
	BSLMM	NA	0.783	0.78	0.782	0.78	0.778	0.787	0.786	0.784	0.778
	GBLUP-C	0.758	0.764	0.764	0.764	0.763	0.762	0.764	0.765	0.758	0.767
	GBLUP-S	0.749	0.753	0.753	0.752	0.75	0.747	0.753	0.752	0.746	0.765
Global score	BayesCπ	NA	0.711	0.709	0.702	0.71	0.708	0.711	0.712	0.705	0.727
	BayesR	0.726	0.729	0.727	0.727	0.723	0.72	0.728	0.728	0.723	0.735
	BSLMM	NA	0.748	0.746	0.743	0.74	0.739	0.754	0.754	0.744	0.746
	GBLUP-C	0.724	0.725	0.725	0.724	0.723	0.722	0.725	0.726	0.716	0.731
	GBLUP-S	0.712	0.713	0.712	0.711	0.708	0.706	0.712	0.712	0.703	0.726

## Sheet: TableS10
Reliability obtained using marker panels selected on the basis of functional information and for models with or without the incorporation of functional annotation
Panel	Approach	Model	Shoulder	Top	Buttock side	Buttock rear	Global score
FUN1	GBLUP-C	Without annotation	0.811	0.701	0.716	0.764	0.725
	BayesR	Without annotation	0.807	0.701	0.721	0.768	0.728
	MGFBLUP-C	FAN1	0.812	0.701	0.713	0.766	0.726
	BayesRR-RC	FAN1	0.795	0.691	0.711	0.755	0.712
	MGFBLUP-C	FAN2	0.807	0.699	0.713	0.764	0.726
	BayesRR-RC	FAN2	0.793	0.692	0.714	0.76	0.714
FUN2	GBLUP-C	Without annotation	0.813	0.699	0.715	0.765	0.726
	BayesR	Without annotation	0.809	0.7	0.72	0.767	0.728
	MGFBLUP-C	FAN1	0.812	0.701	0.714	0.766	0.726
	BayesRR-RC	FAN1	0.798	0.692	0.711	0.759	0.715
	MGFBLUP-C	FAN2	0.806	0.696	0.714	0.764	0.726
	BayesRR-RC	FAN2	0.792	0.689	0.714	0.759	0.715
FUN3	GBLUP-C	Without annotation	0.8	0.689	0.714	0.758	0.716
	BayesR	Without annotation	0.793	0.691	0.723	0.763	0.723
	MGFBLUP-C	FAN1	0.807	0.698	0.709	0.761	0.722
	BayesRR-RC	FAN1	0.794	0.692	0.716	0.755	0.713
	MGFBLUP-C	FAN2	0.806	0.698	0.708	0.761	0.722
	BayesRR-RC	FAN2	0.793	0.69	0.714	0.756	0.71

## Sheet: TableS11
Heritability estimated with different models when using different marker panels
Traits	Approaches	R99	R98	R95	R90	R85	R80	FUN1	FUN2	FUN3	ARRAY
Shoulder	BayesCπ	0.379	0.378	0.379	0.378	0.379	0.381	0.368	0.369	0.356	0.372
	BayesR	0.325	0.325	0.327	0.328	0.328	0.33	0.315	0.316	0.302	0.318
	BSLMM	0.35	0.35	0.346	0.348	0.344	0.345	0.347	0.347	0.341	0.344
	GBLUP-C	0.314	0.315	0.315	0.315	0.315	0.315	0.308	0.309	0.301	0.314
	GBLUP-S	0.319	0.32	0.32	0.321	0.32	0.32	0.31	0.312	0.301	0.316
Top	BayesCπ	0.392	0.391	0.391	0.392	0.393	0.394	0.38	0.382	0.371	0.383
	BayesR	0.343	0.344	0.345	0.347	0.347	0.348	0.332	0.333	0.322	0.335
	BSLMM	0.377	0.377	0.378	0.373	0.374	0.374	0.368	0.368	0.359	0.36
	GBLUP-C	0.346	0.346	0.347	0.347	0.347	0.347	0.338	0.339	0.333	0.345
	GBLUP-S	0.351	0.351	0.352	0.353	0.353	0.353	0.34	0.341	0.332	0.347
Buttock side	BayesCπ	0.44	0.443	0.444	0.444	0.445	0.446	0.432	0.434	0.417	0.435
	BayesR	0.368	0.368	0.37	0.371	0.371	0.372	0.357	0.359	0.346	0.36
	BSLMM	0.411	0.411	0.414	0.413	0.413	0.413	0.398	0.402	0.389	0.407
	GBLUP-C	0.386	0.387	0.387	0.387	0.387	0.386	0.38	0.38	0.372	0.386
	GBLUP-S	0.392	0.392	0.393	0.393	0.393	0.393	0.384	0.385	0.373	0.389
Buttock rear	BayesCπ	0.408	0.41	0.411	0.41	0.413	0.412	0.396	0.398	0.385	0.402
	BayesR	0.342	0.343	0.346	0.346	0.346	0.348	0.33	0.333	0.321	0.335
	BSLMM	0.378	0.378	0.38	0.375	0.373	0.375	0.363	0.369	0.358	0.374
	GBLUP-C	0.345	0.346	0.347	0.347	0.347	0.347	0.337	0.338	0.328	0.344
	GBLUP-S	0.35	0.351	0.351	0.352	0.352	0.352	0.34	0.342	0.33	0.346
Global score	BayesCπ	0.462	0.466	0.465	0.467	0.467	0.468	0.457	0.458	0.443	0.457
	BayesR	0.379	0.38	0.38	0.382	0.382	0.383	0.369	0.37	0.358	0.37
	BSLMM	0.44	0.442	0.439	0.436	0.438	0.434	0.431	0.432	0.423	0.425
	GBLUP-C	0.402	0.403	0.403	0.403	0.403	0.402	0.396	0.396	0.39	0.4
	GBLUP-S	0.405	0.405	0.406	0.406	0.406	0.405	0.397	0.398	0.389	0.401

## Sheet: TableS12
Bias of different models using different marker panels, measured as the coefficient of regression of trait deviations on genomic predictions
Traits	Approaches	LD99	LD98	LD95	LD90	LD85	LD80	FUN1	FUN2	FUN3	ARRAY
Shoulder	BayesCπ	0.942	0.945	0.942	0.937	0.941	0.939	0.95	0.95	0.943	0.948
	BayesR	0.939	0.937	0.936	0.933	0.933	0.933	0.947	0.948	0.949	0.946
	BSLMM	0.94	0.938	0.938	0.938	0.936	0.938	0.947	0.946	0.949	0.941
	GBLUP-S	0.944	0.942	0.942	0.941	0.941	0.941	0.952	0.952	0.952	0.947
	GBLUP-C	0.944	0.943	0.942	0.942	0.942	0.942	0.95	0.949	0.952	0.947
Top	BayesCπ	0.942	0.938	0.938	0.942	0.941	0.938	0.95	0.949	0.935	0.949
	BayesR	0.953	0.951	0.95	0.947	0.946	0.946	0.96	0.957	0.958	0.961
	BSLMM	0.952	0.952	0.95	0.95	0.951	0.95	0.961	0.958	0.959	0.955
	GBLUP-S	0.943	0.942	0.941	0.941	0.941	0.941	0.949	0.948	0.945	0.951
	GBLUP-C	0.947	0.946	0.945	0.945	0.945	0.946	0.95	0.949	0.952	0.952
Buttock side	BayesCπ	0.97	0.965	0.968	0.965	0.966	0.966	0.974	0.968	0.976	0.967
	BayesR	0.988	0.988	0.988	0.987	0.986	0.985	0.997	0.995	1.005	0.988
	BSLMM	0.967	0.969	0.969	0.969	0.969	0.969	0.977	0.975	0.986	0.965
	GBLUP-S	0.967	0.967	0.967	0.967	0.967	0.967	0.975	0.973	0.983	0.964
	GBLUP-C	0.965	0.966	0.965	0.965	0.965	0.965	0.95	0.949	0.952	0.963
Buttock rear	BayesCπ	0.971	0.965	0.969	0.973	0.965	0.975	0.975	0.973	0.969	0.972
	BayesR	0.978	0.977	0.976	0.975	0.974	0.973	0.985	0.983	0.989	0.98
	BSLMM	0.969	0.967	0.968	0.967	0.97	0.968	0.982	0.979	0.989	0.975
	GBLUP-S	0.97	0.97	0.971	0.971	0.971	0.971	0.973	0.972	0.979	0.972
	GBLUP-C	0.971	0.97	0.97	0.971	0.97	0.97	0.95	0.949	0.952	0.972
Global score	BayesCπ	0.945	0.94	1.241	0.942	0.942	0.942	0.948	0.948	0.942	0.951
	BayesR	0.966	0.964	0.965	0.961	0.962	0.961	0.974	0.972	0.978	0.972
	BSLMM	0.951	0.949	0.946	0.949	0.948	0.948	0.961	0.96	0.961	0.955
	GBLUP-S	0.944	0.943	0.943	0.943	0.943	0.943	0.95	0.949	0.952	0.952
	GBLUP-C	0.949	0.948	0.947	0.947	0.947	0.947	0.95	0.949	0.952	0.956
